# Supplementary material for: Antioxidant enzymes that target hydrogen peroxide are conserved across the animal kingdom, from sponges to mammals
Source: Sci Rep. 2023 Feb 13;13:2510. doi: 10.1038/s41598-023-29304-6 (PMC9925728; doi:10.1038/s41598-023-29304-6)
Supplement: Supplementary file 2 — Supplementary Information 2. [file 41598_2023_29304_MOESM2_ESM.xlsx]

## Sheet: PRX
Number of unique sequences containing PRX domain
Species	# of unique seqs containg PRX domain	# seqs retained	# of unique protein seqs
Amphimedon.queenslandica	29	3	3
Xestospongia.bergquistia	35	4	4
Tethya.wilhelma	50	5	5
Oscarella.carmela	26	5	5
Sycon.ciliatum	29	5	5
Ephydatia.muelleri	39	9	6
Mnemiopsis.leidyi	34	4	4
Nematostella.vectensis	50	4	4
Acanthaster.planci	31	4	4
Strongylocentrotus.purpuratus	33	3	3
Branchiostoma.floridae	46	8	8
Ciona.intestinalis	30	5	5
Capitella.teleta	40	7	7
Lingula.anatina	53	7	7
Caenorhabditis.elegans	41	5	5
Drosophila.melanogaster	31	8	8
Danio.rerio	52	6	6
Xenopus.tropicalis	51	6	6
Homo.sapiens	99	13	11
	799	111	106

## Sheet: CAT
Number of unique sequences containing CAT domain
Species	# of unique seqs containg CAT domain	# seqs retained	# of unique protein seqs
Acanthaster.planci	1	1	1
Amphimedon.queenslandica	6	4	4
Branchiostoma.floridae	7	2	2
Caenorhabditis.elegans	7	6	4
Capitella.teleta	2	1	1
Ciona.intestinalis	1	1	1
Danio.rerio	3	3	2
Drosophila.melanogaster	2	2	2
Ephydatia.muelleri	2	2	2
Homo.sapiens	3	3	2
Lingula.anatina	1	1	1
Mnemiopsis.leidyi	0	0	0
Nematostella.vectensis	1	1	1
Oscarella.carmela	4	2	2
Strongylocentrotus.purpuratus	1	1	1
Sycon.ciliatum	2	2	2
Tethya.wilhelma	6	6	6
Xenopus.tropicalis	4	4	4
Xestospongia.bergquistia	3	2	2
	56	44	40

## Sheet: GPX
Number of unique sequences containing Gpx domain
Species	# of unique seqs containg GPX domain	# seqs retained	# of unique protein seqs
Oscarella.carmela	3	2	2
Sycon.ciliatum	1	1	1
Tethya.wilhelma	4	3	3
Xestospongia.bergquistia	2	1	1
Capitella.teleta	4	3	3
Ciona.intestinalis	5	5	5
	19	15	15
