# Supplementary material for: Antioxidant enzymes that target hydrogen peroxide are conserved across the animal kingdom, from sponges to mammals
Source: Sci Rep. 2023 Feb 13;13:2510. doi: 10.1038/s41598-023-29304-6 (PMC9925728; doi:10.1038/s41598-023-29304-6)
Supplement: Supplementary file 3 — Supplementary Information 3. [file 41598_2023_29304_MOESM3_ESM.xlsx]

## Sheet: CAT
Protein_ID	Localizations	Signals	Cytoplasm	Nucleus	Extracellular	Cell membrane	Mitochondrion	Plastid	Endoplasmic reticulum	Lysosome/Vacuole	Golgi apparatus	Peroxisome
Acanthaster.planci_4_CAT	Peroxisome	Peroxisomal targeting signal	0.2041	0.0792	0.0442	0.1735	0.563	0.0051	0.0905	0.0418	0.0791	0.8989
Amphimedon.queenslandica_6_CAT	Cytoplasm		0.6863	0.3586	0.3141	0.4755	0.1232	0.3685	0.0684	0.0437	0.0324	0.164
Amphimedon.queenslandica_5_CAT	Peroxisome	Peroxisomal targeting signal	0.1704	0.0615	0.0994	0.1029	0.3302	0.003	0.3529	0.0742	0.0722	0.978
Amphimedon.queenslandica_7_CAT	Cytoplasm|Nucleus	Nuclear localization signal	0.6981	0.7286	0.2725	0.3404	0.2598	0.2874	0.0926	0.0105	0.0076	0.1766
Amphimedon.queenslandica_8_CAT	Cytoplasm		0.8142	0.2629	0.0775	0.2964	0.2563	0.0273	0.1784	0.1328	0.0871	0.0485
Branchiostoma.floridae_10_CAT	Cytoplasm	Nuclear localization signal	0.7681	0.406	0.1967	0.2196	0.1784	0.0342	0.0947	0.0547	0.0318	0.0347
Branchiostoma.floridae_9_CAT	Cytoplasm	Nuclear localization signal	0.7153	0.4548	0.2196	0.3603	0.13	0.1009	0.0718	0.0628	0.0441	0.0318
Caenorhabditis.elegans_15_CAT	Cytoplasm	Peroxisomal targeting signal	0.6486	0.1252	0.2283	0.24	0.3103	0.0393	0.1971	0.13	0.0733	0.2617
Caenorhabditis.elegans_16_CAT	Cytoplasm	Peroxisomal targeting signal	0.6486	0.1252	0.2283	0.24	0.3103	0.0393	0.1971	0.13	0.0733	0.2617
Caenorhabditis.elegans_13_CAT	Peroxisome	Peroxisomal targeting signal	0.1847	0.0683	0.1694	0.1321	0.4552	0.0017	0.0977	0.1249	0.1379	0.9685
Caenorhabditis.elegans_14_CAT	Peroxisome	Peroxisomal targeting signal	0.1847	0.0683	0.1694	0.1321	0.4552	0.0017	0.0977	0.1249	0.1379	0.9685
Caenorhabditis.elegans_11_CAT	Cytoplasm	Peroxisomal targeting signal	0.6707	0.1582	0.2324	0.3161	0.2658	0.0464	0.1776	0.1718	0.0745	0.0967
Caenorhabditis.elegans_12_CAT	Cytoplasm	Peroxisomal targeting signal	0.6366	0.1321	0.1678	0.2596	0.2484	0.0357	0.1973	0.1395	0.0742	0.2776
Capitella.teleta_17_CAT	Peroxisome	Peroxisomal targeting signal	0.2802	0.037	0.1929	0.274	0.3334	0.0226	0.1649	0.3282	0.3046	0.9891
Ciona.intestinalis_18_CAT	Cytoplasm	Peroxisomal targeting signal	0.5751	0.078	0.3345	0.3956	0.4527	0.0251	0.1824	0.1917	0.199	0.6576
Danio.rerio_20_CAT	Peroxisome	Peroxisomal targeting signal	0.1778	0.0539	0.0468	0.2159	0.6148	0.0224	0.1196	0.059	0.1574	0.9916
Danio.rerio_21_CAT	Peroxisome	Peroxisomal targeting signal	0.1778	0.0539	0.0468	0.2159	0.6148	0.0224	0.1196	0.059	0.1574	0.9916
Danio.rerio_19_CAT	Peroxisome	Peroxisomal targeting signal	0.1778	0.0539	0.0468	0.2159	0.6148	0.0224	0.1196	0.059	0.1574	0.9916
Drosophila.melanogaster_23_CAT	Peroxisome	Peroxisomal targeting signal	0.197	0.0623	0.1439	0.1384	0.5743	0.0032	0.0477	0.2082	0.174	0.9781
Drosophila.melanogaster_22_CAT	Peroxisome	Peroxisomal targeting signal	0.2257	0.0655	0.0753	0.1532	0.5051	0.0033	0.0611	0.0954	0.1028	0.984
Ephydatia.muelleri_24_CAT	Peroxisome	Peroxisomal targeting signal	0.2073	0.0611	0.0336	0.1361	0.3793	0.0029	0.1556	0.1153	0.0893	0.9669
Ephydatia.muelleri_25_CAT	Cytoplasm	Nuclear localization signal	0.7281	0.3293	0.1614	0.3876	0.1672	0.1086	0.0849	0.0826	0.0347	0.0291
Homo.sapiens_1_CAT	Cytoplasm|Cell membrane	Nuclear localization signal	0.5458	0.4088	0.5449	0.7372	0.0483	0.0993	0.0104	0.0048	0.0212	0.0024
Homo.sapiens_2_CAT	Peroxisome	Peroxisomal targeting signal	0.2775	0.0433	0.1418	0.16	0.3579	0.0308	0.2054	0.2796	0.1393	0.9903
Homo.sapiens_3_CAT	Peroxisome	Peroxisomal targeting signal	0.2775	0.0433	0.1418	0.16	0.3579	0.0308	0.2054	0.2796	0.1393	0.9903
Lingula.anatina_26_CAT	Peroxisome	Peroxisomal targeting signal	0.213	0.0516	0.1112	0.1226	0.4047	0.0036	0.2345	0.0706	0.084	0.96
Nematostella.vectensis_27_CAT	Cytoplasm|Nucleus	Nuclear localization signal	0.7368	0.5423	0.0913	0.3176	0.1413	0.0832	0.1415	0.0508	0.0093	0.0149
Oscarella.carmela_28_CAT	Cytoplasm		0.6971	0.1489	0.1587	0.2457	0.3232	0.0652	0.2104	0.2743	0.2025	0.0246
Oscarella.carmela_29_CAT	Peroxisome	Peroxisomal targeting signal	0.23	0.0605	0.0562	0.128	0.4242	0.0033	0.1532	0.1072	0.0855	0.9846
Strongylocentrotus.purpuratus_30_CAT	Peroxisome	Peroxisomal targeting signal	0.1991	0.0641	0.1057	0.0915	0.4519	0.0021	0.2493	0.0964	0.088	0.9249
Sycon.ciliatum_31_CAT	Peroxisome	Peroxisomal targeting signal	0.17	0.098	0.1023	0.1406	0.4372	0.0064	0.1172	0.1139	0.0877	0.9925
Sycon.ciliatum_32_CAT	Mitochondrion	Mitochondrial transit peptide	0.4056	0.087	0.1089	0.0948	0.7837	0.0073	0.1349	0.1505	0.0772	0.013
Tethya.wilhelma_37_CAT	Cytoplasm	Nuclear localization signal	0.7431	0.254	0.1615	0.3982	0.2726	0.0338	0.139	0.1146	0.064	0.0335
Tethya.wilhelma_38_CAT	Cytoplasm|Nucleus		0.7563	0.5838	0.1105	0.1388	0.3256	0.0349	0.111	0.0177	0.0071	0.0213
Tethya.wilhelma_33_CAT	Cytoplasm|Cell membrane	Nuclear localization signal	0.6511	0.3667	0.4085	0.5941	0.1327	0.2139	0.0341	0.0459	0.0527	0.0963
Tethya.wilhelma_34_CAT	Cytoplasm	Nuclear localization signal	0.6393	0.3426	0.4093	0.4779	0.2149	0.1396	0.0394	0.0436	0.0428	0.083
Tethya.wilhelma_35_CAT	Cytoplasm|Peroxisome	Peroxisomal targeting signal	0.5173	0.192	0.1961	0.2536	0.5977	0.0172	0.4307	0.1773	0.1352	0.7818
Tethya.wilhelma_36_CAT	Cytoplasm|Extracellular		0.7398	0.4045	0.6231	0.0253	0.1252	0.1232	0.065	0.0144	0.0117	0.0712
Xenopus.tropicalis_42_CAT	Peroxisome	Peroxisomal targeting signal	0.3196	0.0654	0.0469	0.1702	0.4119	0.009	0.2175	0.2249	0.1439	0.9941
Xenopus.tropicalis_41_CAT	Cytoplasm	Peroxisomal targeting signal	0.7872	0.185	0.0977	0.2824	0.295	0.1016	0.2387	0.2084	0.1256	0.269
Xenopus.tropicalis_40_CAT	Cytoplasm|Mitochondrion	Peroxisomal targeting signal	0.5208	0.083	0.3407	0.1834	0.6265	0.0339	0.2225	0.1751	0.2064	0.7009
Xenopus.tropicalis_39_CAT	Peroxisome	Peroxisomal targeting signal	0.2205	0.0428	0.1122	0.2	0.3669	0.0266	0.2495	0.214	0.157	0.9935
Xestospongia.bergquistia_43_CAT	Cytoplasm	Peroxisomal targeting signal	0.5256	0.1077	0.2165	0.3984	0.526	0.0799	0.2831	0.1263	0.1627	0.4832
Xestospongia.bergquistia_44_CAT	Cytoplasm	Nuclear localization signal	0.572	0.3819	0.0717	0.3345	0.2429	0.0164	0.0987	0.1249	0.0459	0.0176

## Sheet: PRX
Protein_ID	Localizations	Signals	Cytoplasm	Nucleus	Extracellular	Cell membrane	Mitochondrion	Plastid	Endoplasmic reticulum	Lysosome/Vacuole	Golgi apparatus	Peroxisome
PRX1_2_A.planci_1	Cytoplasm		0.8346	0.2946	0.0772	0.1998	0.3648	0.0136	0.1705	0.2856	0.1317	0.1729
PRX3_A.planci_2	Mitochondrion	Mitochondrial transit peptide	0.3979	0.0896	0.1088	0.1215	0.8054	0.0622	0.0992	0.0743	0.1319	0.5228
PRX4_A.planci_4	Lysosome/Vacuole	Signal peptide	0.1991	0.0684	0.5724	0.1742	0.2277	0.0046	0.5746	0.632	0.2816	0.0032
PRX4_B.floridae_1	Extracellular|Endoplasmic reticulum	Signal peptide	0.1781	0.0574	0.6219	0.233	0.1922	0.0082	0.7102	0.5147	0.2367	0.0111
PRX4	Cytoplasm	Peroxisomal targeting signal	0.7266	0.1415	0.3178	0.0833	0.4892	0.015	0.3411	0.1209	0.2003	0.1141
PRX1_2_B.floridae_6	Cytoplasm		0.8162	0.295	0.1322	0.251	0.4602	0.0217	0.1553	0.2849	0.1784	0.1622
PRX3_C.teleta_3	Mitochondrion	Mitochondrial transit peptide	0.168	0.1421	0.0299	0.0841	0.9434	0.0249	0.0641	0.0681	0.0504	0.0374
PRX1_2_C.teleta_5	Cytoplasm|Nucleus		0.5339	0.5169	0.2931	0.0538	0.251	0.0598	0.0535	0.0456	0.0534	0.056
PRX4_C.teleta_7	Extracellular	Signal peptide	0.1896	0.0402	0.7222	0.1038	0.1251	0.0037	0.5202	0.4615	0.1738	0.0014
PRX3_L.anatina_1	Mitochondrion	Mitochondrial transit peptide	0.1798	0.089	0.025	0.0585	0.9297	0.0178	0.079	0.0345	0.0531	0.0478
PRX4_L.anatina_2	Extracellular	Signal peptide	0.1429	0.0409	0.8177	0.1535	0.2207	0.0011	0.3952	0.5461	0.257	0.002
PRX1_2_L.anatina_3	Cytoplasm	Peroxisomal targeting signal	0.7677	0.2171	0.0984	0.3674	0.2898	0.0818	0.3746	0.2057	0.2554	0.5766
PRX1_2_L.anatina_6	Cytoplasm	Peroxisomal targeting signal	0.7575	0.2335	0.1788	0.14	0.4296	0.0785	0.3029	0.1648	0.1313	0.2768
PRX4_N.vectensis_2	Endoplasmic reticulum	Signal peptide	0.2082	0.083	0.31	0.2615	0.2044	0.0078	0.8984	0.3001	0.1849	0.0265
PRX4_N.vectensis_4	Cytoplasm	Peroxisomal targeting signal	0.8522	0.3012	0.1103	0.1601	0.4064	0.034	0.1828	0.2101	0.1193	0.4973
PRX2_X.tropicalis_2	Cytoplasm		0.7242	0.264	0.1173	0.191	0.5629	0.0274	0.2191	0.1888	0.1162	0.2616
PRX4_X.tropicalis_4	Extracellular	Signal peptide	0.2407	0.0703	0.656	0.2175	0.2365	0.0025	0.4679	0.5241	0.4123	0.0056
PRX1_2_X.tropicalis_5	Cytoplasm		0.8051	0.3227	0.0891	0.15	0.4139	0.0249	0.119	0.2287	0.0785	0.055
PRX3_X.tropicalis_6	Mitochondrion	Mitochondrial transit peptide	0.162	0.1274	0.0403	0.0926	0.9393	0.0039	0.0944	0.0725	0.1082	0.0555
PRX1_2_D.rerio_1	Cytoplasm	Peroxisomal targeting signal	0.8035	0.2657	0.1332	0.1826	0.4677	0.0465	0.1327	0.3972	0.1206	0.4363
PRX3_D.rerio_2	Mitochondrion	Mitochondrial transit peptide	0.1529	0.1223	0.0289	0.0875	0.9352	0.0298	0.0578	0.0476	0.08	0.0207
PRX1_2_D.rerio_3	Cytoplasm	Peroxisomal targeting signal	0.769	0.2245	0.1098	0.2603	0.3993	0.0492	0.1887	0.3937	0.1197	0.2263
PRX4_D.rerio_5	Extracellular|Lysosome/Vacuole	Signal peptide	0.2063	0.0637	0.6235	0.2011	0.2234	0.0093	0.504	0.594	0.3924	0.0175
PRX1_H.sapiens_2	Cytoplasm		0.8106	0.2971	0.1223	0.2656	0.482	0.0313	0.1876	0.2826	0.1103	0.3164
PRX1_H.sapiens_3	Cytoplasm		0.8106	0.2971	0.1223	0.2656	0.482	0.0313	0.1876	0.2826	0.1103	0.3164
PRX2_H.sapiens_5	Cytoplasm		0.8029	0.214	0.1403	0.2212	0.3846	0.1066	0.2472	0.3748	0.1545	0.2062
PRX3_H.sapiens_7	Mitochondrion	Mitochondrial transit peptide	0.1914	0.1465	0.0378	0.0927	0.9451	0.0091	0.102	0.0662	0.1296	0.0653
PRX4_H.sapiens_8	Endoplasmic reticulum	Signal peptide	0.2678	0.0765	0.5362	0.2087	0.1445	0.0027	0.6248	0.444	0.3411	0.0211
PRX1_2_C.elegans_1a	Cytoplasm		0.8121	0.3433	0.1106	0.1339	0.5272	0.0479	0.1852	0.2096	0.0921	0.1375
PRX1_2_C.elegans_1b	Mitochondrion	Mitochondrial transit peptide	0.4224	0.2535	0.2839	0.0684	0.7931	0.0079	0.1424	0.0499	0.0467	0.0255
PRX1_2_C.elegans_1c	Cytoplasm		0.6628	0.3656	0.2398	0.1159	0.5542	0.062	0.1319	0.104	0.061	0.0689
PRX3_C.elegans_2	Mitochondrion	Mitochondrial transit peptide	0.2571	0.1154	0.0345	0.0353	0.9013	0.0091	0.0328	0.0499	0.0281	0.0057
PRX1_2_C.intestinalis_1	Cytoplasm	Peroxisomal targeting signal	0.8223	0.2591	0.0901	0.2374	0.3989	0.0183	0.1609	0.2598	0.1459	0.3272
PRX4_C.intestinalis_2	Cytoplasm	Peroxisomal targeting signal	0.6846	0.1774	0.0608	0.2792	0.3981	0.0411	0.3654	0.2095	0.1203	0.1972
PRX3_C.intestinalis_4	Mitochondrion	Mitochondrial transit peptide	0.1765	0.1147	0.0192	0.0753	0.9051	0.054	0.0776	0.0761	0.0653	0.0697
PRX3_D.melanogaster_5	Mitochondrion	Mitochondrial transit peptide	0.2004	0.1019	0.0552	0.0784	0.9301	0.0234	0.03	0.055	0.039	0.0266
PRX4_D.melanogaster_7	Extracellular	Signal peptide	0.1921	0.0375	0.8121	0.1243	0.2319	0.0076	0.2557	0.4563	0.1436	0.0024
PRX1_2_D.melanogaster_8	Cytoplasm		0.8076	0.3074	0.1355	0.098	0.3319	0.0261	0.1838	0.2527	0.1625	0.1524
PRX4_M.leidyi_1	Endoplasmic reticulum	Signal peptide	0.1401	0.0422	0.4431	0.2388	0.1416	0.0056	0.8988	0.3762	0.2041	0.0514
PRX3_M.leidyi_3	Mitochondrion	Mitochondrial transit peptide	0.2018	0.1607	0.081	0.0588	0.8672	0.0182	0.0281	0.0528	0.0291	0.0071
PRX4_M.leidyi_4	Cytoplasm	Peroxisomal targeting signal	0.8151	0.2353	0.1608	0.107	0.3931	0.0209	0.2897	0.0916	0.108	0.3725
PRX4_S.purpuratus_1	Extracellular|Lysosome/Vacuole	Signal peptide	0.1887	0.0298	0.7394	0.1071	0.1633	0.0031	0.2917	0.611	0.1865	0.0023
PRX3_S.purpuratus_3	Mitochondrion	Mitochondrial transit peptide	0.211	0.1147	0.0402	0.0654	0.9166	0.0341	0.0971	0.0719	0.1523	0.0544
PRX4_A.queenslandica	Extracellular	Signal peptide	0.223	0.059	0.6065	0.2469	0.1223	0.0022	0.4937	0.5426	0.3102	0.0015
PRX4_E.muelleri_1	Endoplasmic reticulum	Signal peptide	0.1286	0.0371	0.4554	0.289	0.1692	0.007	0.8711	0.3794	0.2058	0.0853
PRX1_2_E.muelleri_4	Cytoplasm		0.6989	0.2778	0.0387	0.0448	0.4845	0.0068	0.3076	0.1178	0.131	0.0474
PRX4_O.carmela_1	Extracellular	Signal peptide	0.1486	0.0428	0.7791	0.1411	0.166	0.0026	0.4261	0.5783	0.2548	0.0008
PRX1_2_O.carmela_2	Mitochondrion	Mitochondrial transit peptide	0.2079	0.1066	0.1227	0.0892	0.7544	0.0223	0.0161	0.0958	0.0603	0.0026
PRX4_S.ciliatum_1	Extracellular	Signal peptide	0.2551	0.0383	0.7325	0.1497	0.1975	0.0022	0.4218	0.4589	0.1675	0.001
PRX1_2_S.ciliatum_2	Mitochondrion	Mitochondrial transit peptide	0.2506	0.2067	0.0453	0.085	0.9043	0.0169	0.1082	0.0744	0.1352	0.0622
PRX1_2_S.ciliatum_3	Cytoplasm		0.7019	0.2306	0.0905	0.5493	0.2667	0.0524	0.1862	0.2399	0.2275	0.1673
PRX4_T.wilhelma_1	Extracellular|Lysosome/Vacuole	Signal peptide	0.2773	0.0445	0.6735	0.1458	0.1607	0.002	0.3193	0.6481	0.2181	0.0015
PRX4_T.wilhelma_2	Cytoplasm	Nuclear export signal	0.8211	0.3022	0.0457	0.1448	0.4043	0.0161	0.1927	0.2337	0.1739	0.0776
PRX4_X.bergquistia_1	Endoplasmic reticulum	Signal peptide	0.2296	0.0721	0.5937	0.1581	0.1669	0.0137	0.6145	0.5843	0.4017	0.0047
Prx5_B.floridae_3	Nucleus	Nuclear localization signal	0.4669	0.6059	0.3226	0.1233	0.1896	0.1028	0.0599	0.1046	0.0368	0.0311
Prx5_B.floridae_8	Mitochondrion	Mitochondrial transit peptide	0.2968	0.1362	0.1318	0.1987	0.7813	0.0648	0.0771	0.0632	0.1507	0.0826
Prx5_C.teleta_1	Cytoplasm|Nucleus	Peroxisomal targeting signal	0.7032	0.5123	0.2564	0.0627	0.3019	0.0417	0.0967	0.1098	0.0211	0.5539
Prx5_C.teleta_2	Cytoplasm|Nucleus	Peroxisomal targeting signal	0.7226	0.624	0.0654	0.1149	0.3338	0.0514	0.0657	0.1077	0.0572	0.582
Prx5_C.teleta_6	Nucleus|Peroxisome	Peroxisomal targeting signal	0.4408	0.5539	0.0429	0.0684	0.4089	0.0325	0.0462	0.1992	0.1549	0.7666
Prx5_L.anatina_5	Mitochondrion	Mitochondrial transit peptide	0.1967	0.128	0.0748	0.0836	0.8786	0.0398	0.0383	0.0476	0.0737	0.0549
Prx5_N.vectensis_1	Cytoplasm|Nucleus	Peroxisomal targeting signal	0.6793	0.5664	0.1022	0.0807	0.3309	0.0172	0.0722	0.1718	0.0801	0.7021
Prx5_X.tropicalis_1	Cytoplasm|Nucleus	Peroxisomal targeting signal	0.6426	0.5727	0.1908	0.1365	0.3207	0.0053	0.0556	0.1363	0.0591	0.7019
Prx5_D.rerio_4	Cytoplasm|Nucleus	Peroxisomal targeting signal	0.5463	0.5049	0.1732	0.0726	0.3605	0.073	0.0366	0.3768	0.1492	0.5554
Prx5_H.sapiens_12	Mitochondrion	Peroxisomal targeting signal	0.2936	0.2621	0.0959	0.1186	0.7472	0.0458	0.0812	0.0944	0.1216	0.1847
Prx5_D.melanogaster_6	Mitochondrion	Mitochondrial transit peptide	0.2123	0.1267	0.044	0.0934	0.8964	0.2137	0.0299	0.0581	0.0664	0.0791
Prx5_A.queenslandica_5	Mitochondrion	Mitochondrial transit peptide	0.2085	0.1252	0.1163	0.0591	0.9111	0.0226	0.0445	0.0477	0.0654	0.0342
Prx5_E.muelleri_6	Mitochondrion	Mitochondrial transit peptide	0.1766	0.135	0.0922	0.0746	0.9005	0.0545	0.032	0.0748	0.0717	0.1192
Prx5_E.muelleri_7	Cytoplasm	Peroxisomal targeting signal	0.6871	0.4459	0.2339	0.1499	0.3688	0.0346	0.0342	0.2594	0.1673	0.2486
Prx5_E.muelleri_8	Mitochondrion	Mitochondrial transit peptide	0.1766	0.135	0.0922	0.0746	0.9005	0.0545	0.032	0.0748	0.0717	0.1192
Prx5_E.muelleri_9	Cytoplasm	Peroxisomal targeting signal	0.6871	0.4459	0.2339	0.1499	0.3688	0.0346	0.0342	0.2594	0.1673	0.2486
Prx5_O.carmela_5	Mitochondrion	Mitochondrial transit peptide	0.1664	0.1259	0.0687	0.0873	0.8337	0.0888	0.0461	0.0663	0.072	0.0999
Prx5_S.ciliatum_5	Mitochondrion	Mitochondrial transit peptide	0.1992	0.1812	0.0714	0.0695	0.8597	0.0288	0.028	0.0487	0.0622	0.054
Prx5_T.wilhelma_5	Mitochondrion	Mitochondrial transit peptide	0.1912	0.1239	0.0769	0.0923	0.8684	0.0323	0.0408	0.0529	0.0488	0.0261
Prx5_X.bergquistia_2	Mitochondrion	Mitochondrial transit peptide	0.2074	0.0817	0.2669	0.1087	0.5307	0.0112	0.1601	0.079	0.1114	0.0696
Prx5_X.bergquistia_3	Cytoplasm|Cell membrane	Nuclear localization signal	0.7231	0.2708	0.0404	0.5661	0.1404	0.0114	0.3647	0.3021	0.1945	0.0079
Prx6_A.planci_3	Cytoplasm		0.7387	0.2679	0.1756	0.1913	0.2221	0.0119	0.1167	0.269	0.1609	0.081
Prx6_B.floridae_4	Cytoplasm	Nuclear localization signal	0.8026	0.258	0.1952	0.2291	0.1637	0.0066	0.0634	0.3216	0.1156	0.0071
Prx6_B.floridae_5	Cytoplasm	Nuclear localization signal	0.7882	0.3946	0.2021	0.2359	0.2081	0.0103	0.0831	0.222	0.1403	0.0294
Prx6_B.floridae_7	Cytoplasm	Nuclear localization signal	0.8068	0.3475	0.0785	0.1358	0.2204	0.0154	0.1617	0.1579	0.1275	0.0259
Prx6_C.teleta_4	Cytoplasm	Peroxisomal targeting signal	0.7932	0.222	0.254	0.1495	0.423	0.0861	0.1666	0.2498	0.2582	0.1056
Prx6_L.anatina_4	Cytoplasm	Nuclear localization signal	0.7142	0.5008	0.1361	0.0223	0.2398	0.0032	0.123	0.0424	0.0557	0.0793
Prx6_L.anatina_7	Cytoplasm	Nuclear localization signal	0.7792	0.3539	0.0859	0.1745	0.2461	0.0096	0.0885	0.2071	0.0766	0.0349
Prx6_N.vectensis_3	Cytoplasm	Nuclear localization signal	0.7589	0.305	0.1014	0.1612	0.1991	0.0117	0.0924	0.2131	0.1024	0.063
Prx6_X.tropicalis_3	Cytoplasm		0.7568	0.2671	0.1087	0.2878	0.213	0.0049	0.0745	0.3117	0.1342	0.0847
Prx6_D.rerio_6	Cytoplasm		0.7884	0.2802	0.102	0.2977	0.2761	0.0075	0.0998	0.2208	0.1184	0.1201
Prx6_H.sapiens_13	Cytoplasm		0.7337	0.3371	0.0821	0.3362	0.1992	0.004	0.1614	0.4222	0.1962	0.0922
Prx6_C.elegans_3	Cytoplasm	Nuclear localization signal	0.7998	0.3543	0.0327	0.1681	0.2191	0.0082	0.057	0.1415	0.052	0.0708
Prx6_C.intestinalis_3	Cytoplasm		0.7096	0.2723	0.1441	0.251	0.1135	0.026	0.1289	0.3235	0.4077	0.0619
Prx6_C.intestinalis_5	Cytoplasm		0.7955	0.3315	0.0732	0.3268	0.3168	0.0125	0.1556	0.3278	0.1246	0.0691
Prx6_D.melanogaster_1	Cytoplasm|Nucleus	Nuclear localization signal	0.6051	0.8435	0.0064	0.0544	0.0823	0.0076	0.0469	0.1214	0.0874	0.0599
Prx6_D.melanogaster_2	Cytoplasm		0.7822	0.1949	0.0843	0.2203	0.1359	0.0292	0.1894	0.0722	0.1179	0.3188
Prx6_D.melanogaster_3	Cytoplasm	Nuclear localization signal	0.7541	0.3016	0.0818	0.1494	0.191	0.0229	0.0843	0.1555	0.1108	0.1335
Prx6_D.melanogaster_4	Cytoplasm	Nuclear localization signal	0.7519	0.3051	0.085	0.1594	0.197	0.0229	0.0851	0.1609	0.1129	0.1368
Prx6_M.leidyi_2	Cytoplasm	Nuclear localization signal|Nuclear export signal	0.7859	0.3882	0.0939	0.1845	0.2467	0.0246	0.1162	0.162	0.1056	0.0687
Prx6_S.purpuratus_2	Cytoplasm	Nuclear localization signal	0.602	0.3907	0.3181	0.0977	0.3694	0.0533	0.3038	0.0379	0.1576	0.0517
Prx6_A.queenslandica_1	Cytoplasm	Nuclear localization signal	0.7726	0.2845	0.15	0.1982	0.1845	0.009	0.0609	0.2215	0.0679	0.031
Prx6_E.muelleri_2	Cytoplasm		0.8277	0.2854	0.0888	0.2099	0.241	0.0047	0.1136	0.2545	0.0937	0.0254
Prx6_E.muelleri_3	Cytoplasm		0.8277	0.2854	0.0888	0.2099	0.241	0.0047	0.1136	0.2545	0.0937	0.0254
Prx6_E.muelleri_5	Cytoplasm		0.8099	0.197	0.1301	0.1816	0.1526	0.0046	0.0833	0.2768	0.1186	0.0326
Prx6_O.carmela_4	Cytoplasm	Nuclear localization signal	0.7038	0.3245	0.1834	0.1875	0.2994	0.018	0.0929	0.2044	0.113	0.0658
Prx6_O.carmela_7	Cytoplasm|Nucleus	Nuclear localization signal	0.5811	0.6834	0.5933	0.1113	0.0975	0.0093	0.1219	0.0359	0.051	0.0177
Prx6_S.ciliatum_4	Cytoplasm	Nuclear localization signal	0.7249	0.3503	0.141	0.1368	0.1657	0.009	0.066	0.1609	0.1331	0.0198
Prx6_T.wilhelma_3	Cytoplasm	Nuclear localization signal	0.7682	0.2953	0.1371	0.2023	0.1818	0.0101	0.0715	0.2131	0.0711	0.0216
Prx6_T.wilhelma_4	Cytoplasm		0.8364	0.2118	0.1165	0.1642	0.1821	0.0053	0.0778	0.2238	0.1004	0.0437
Prx6_X.bergquistia_5	Cytoplasm		0.7321	0.3311	0.0513	0.308	0.1787	0.0187	0.3304	0.4225	0.3159	0.0084

## Sheet: GPX
Protein_ID	Localizations	Signals	Cytoplasm	Nucleus	Extracellular	Cell membrane	Mitochondrion	Plastid	Endoplasmic reticulum	Lysosome/Vacuole	Golgi apparatus	Peroxisome
m.leidyi_gpx4a	Cytoplasm		0.8563	0.4117	0.04	0.0554	0.4254	0.0071	0.424	0.2153	0.0984	0.1064
m.leidyi_gpx4b	Cytoplasm		0.6826	0.2968	0.0208	0.3168	0.5868	0.0067	0.5467	0.3679	0.0651	0.0545
a.queenslandica_gpx7	Endoplasmic reticulum	Signal peptide	0.2076	0.0576	0.402	0.2278	0.1287	0.0032	0.868	0.3267	0.1741	0.0852
a.queenslandica_gpx4	Cytoplasm|Lysosome/Vacuole	Nuclear export signal	0.6927	0.2057	0.0482	0.3035	0.1488	0.025	0.3757	0.6002	0.4114	0.0996
a.planci_gpx1	Extracellular|Endoplasmic reticulum	Signal peptide	0.2012	0.0698	0.7617	0.279	0.1264	0.0097	0.6324	0.5704	0.4645	0.0039
a.planci_gpx2	Extracellular|Lysosome/Vacuole	Signal peptide	0.1598	0.0621	0.7884	0.314	0.2085	0.0016	0.5872	0.5974	0.2913	0.0069
a.planci_gpx7	Endoplasmic reticulum	Signal peptide	0.1526	0.1511	0.4343	0.1711	0.2603	0.0109	0.6733	0.1902	0.1446	0.0356
a.planci_gpx4	Endoplasmic reticulum	Mitochondrial transit peptide	0.2436	0.1717	0.2442	0.1832	0.5211	0.0388	0.6067	0.4301	0.5171	0.0568
c.elegans_gpx4a	Cytoplasm	Peroxisomal targeting signal	0.8455	0.2842	0.0611	0.1923	0.2717	0.0242	0.1196	0.415	0.184	0.7142
c.elegans_gpx4b	Cytoplasm|Peroxisome	Peroxisomal targeting signal	0.5388	0.397	0.0488	0.1974	0.4098	0.0116	0.0771	0.3515	0.2286	0.9634
c.elegans_gpx4c	Extracellular	Signal peptide	0.214	0.0407	0.7665	0.1016	0.1387	0.0052	0.2214	0.3709	0.2477	0.0181
c.elegans_gpx4d	Cytoplasm|Peroxisome	Peroxisomal targeting signal	0.7406	0.2503	0.1141	0.1323	0.2282	0.053	0.2584	0.3871	0.1627	0.7787
d.melanogaster_gpx4a	Cytoplasm	Peroxisomal targeting signal	0.7447	0.2254	0.0729	0.0978	0.2642	0.0594	0.223	0.1698	0.1801	0.2097
d.melanogaster_gpx4b	Endoplasmic reticulum|Lysosome/Vacuole	Signal peptide	0.2544	0.1302	0.2641	0.0587	0.3512	0.1016	0.8204	0.6216	0.5064	0.0974
n.vectensis_gpx1	Extracellular|Endoplasmic reticulum	Signal peptide	0.2062	0.0465	0.8189	0.1637	0.1507	0.0033	0.6388	0.416	0.3696	0.0112
n.vectensis_gpx4a	Cytoplasm	Nuclear export signal	0.7827	0.3564	0.0449	0.3331	0.4471	0.025	0.1475	0.3377	0.1026	0.2004
n.vectensis_gpx4b	Mitochondrion	Mitochondrial transit peptide	0.3045	0.139	0.0984	0.0957	0.8387	0.2019	0.1238	0.0585	0.1362	0.1354
n.vectensis_gpx4c	Cytoplasm		0.7772	0.2422	0.099	0.1476	0.1249	0.0195	0.2105	0.4679	0.3195	0.0614
n.vectensis_gpx7	Endoplasmic reticulum	Signal peptide	0.1949	0.0659	0.4334	0.0946	0.1225	0.0065	0.8401	0.3234	0.2171	0.0461
l.anatina_gpx4a	Extracellular	Signal peptide	0.2733	0.0904	0.5765	0.2668	0.241	0.0303	0.461	0.2318	0.2746	0.0825
l.anatina_gpx4b	Cytoplasm		0.7678	0.3182	0.1339	0.1654	0.3768	0.0568	0.1303	0.1762	0.121	0.042
l.anatina_gpx1	Extracellular	Signal peptide	0.1621	0.0298	0.7815	0.1988	0.1086	0.0061	0.4815	0.5632	0.2388	0.0083
l.anatina_gpx2	Cytoplasm		0.7352	0.165	0.2592	0.4789	0.2167	0.0128	0.1773	0.2576	0.0882	0.2837
l.anatina_gpx7	Endoplasmic reticulum	Signal peptide	0.1815	0.0883	0.4731	0.1132	0.1542	0.0095	0.83	0.2225	0.2554	0.0498
b.floridae_gpx4a	Mitochondrion	Mitochondrial transit peptide	0.3045	0.15	0.2256	0.1299	0.7953	0.1797	0.1803	0.1355	0.239	0.2465
b.floridae_gpx4b	Cytoplasm	Nuclear localization signal	0.6905	0.3823	0.0642	0.1292	0.1553	0.0176	0.105	0.089	0.1445	0.0172
b.floridae_gpx7	Endoplasmic reticulum	Signal peptide	0.1464	0.107	0.4191	0.1643	0.151	0.0137	0.8295	0.2175	0.193	0.0383
b.floridae_gpx1	Cytoplasm		0.7409	0.1879	0.0942	0.2232	0.4615	0.0174	0.1414	0.1797	0.0543	0.2349
b.floridae_gpx2	Cytoplasm	Nuclear localization signal	0.751	0.2826	0.0756	0.4802	0.1768	0.0038	0.2875	0.1581	0.0597	0.1818
b.floridae_gpx3	Extracellular	Signal peptide	0.1744	0.0328	0.7914	0.1844	0.2037	0.0066	0.5735	0.5389	0.3285	0.0019
b.floridae_gpx4	Extracellular|Endoplasmic reticulum	Signal peptide	0.117	0.0484	0.8175	0.3209	0.2477	0.004	0.752	0.5327	0.3835	0.0051
s.purpuratus_gpx7	Extracellular|Endoplasmic reticulum	Signal peptide	0.1049	0.1065	0.7028	0.1296	0.1989	0.0106	0.8076	0.2662	0.2082	0.0062
s.purpuratus_gpx1	Endoplasmic reticulum	Signal peptide	0.1923	0.059	0.5509	0.1295	0.0944	0.0094	0.8545	0.2624	0.3142	0.016
e.muelleri_gpx4a	Cytoplasm|Nucleus	Nuclear localization signal|Nuclear export signal	0.7348	0.668	0.1081	0.2011	0.2542	0.1123	0.2848	0.1382	0.1538	0.1085
e.muelleri_gpx4b	Cytoplasm|Nucleus		0.4837	0.5509	0.1258	0.0781	0.3426	0.0259	0.2663	0.0821	0.1983	0.0088
c.elegans_gpx1	Extracellular	Signal peptide	0.2003	0.0355	0.7617	0.2526	0.104	0.0059	0.4222	0.5355	0.2018	0.0007
c.elegans_gpx2	Extracellular	Signal peptide	0.1702	0.0294	0.7744	0.2414	0.1447	0.0018	0.258	0.558	0.175	0.0002
c.elegans_gpx3	Extracellular|Endoplasmic reticulum|Lysosome/Vacuole	Signal peptide	0.1371	0.0461	0.6331	0.1689	0.0918	0.0034	0.7303	0.6242	0.4535	0.0018
X.tropicalis_GPX1	Mitochondrion	Mitochondrial transit peptide	0.4509	0.1648	0.1254	0.1291	0.7743	0.0139	0.0671	0.0723	0.0405	0.1438
X.tropicalis_GPX2	Cytoplasm		0.6966	0.2648	0.0803	0.4398	0.1684	0.0368	0.4042	0.2501	0.0989	0.4438
X.tropicalis_GPX3	Extracellular	Signal peptide	0.1161	0.0522	0.7419	0.2594	0.1202	0.0028	0.3657	0.3569	0.2313	0.003
X.tropicalis_GPX4	Mitochondrion	Mitochondrial transit peptide	0.2614	0.0934	0.1109	0.0686	0.9146	0.0278	0.0695	0.0613	0.1019	0.0804
X.tropicalis_GPX7	Endoplasmic reticulum	Signal peptide	0.1934	0.0919	0.3269	0.2086	0.202	0.0049	0.8801	0.2314	0.147	0.0985
X.tropicalis_GPX8	Endoplasmic reticulum	Signal peptide	0.2085	0.113	0.2259	0.2419	0.3494	0.0395	0.9026	0.3676	0.3453	0.1049
Sycon.ciliatum_101_GPx	Endoplasmic reticulum	Signal peptide	0.2471	0.1077	0.3182	0.1866	0.2241	0.0072	0.9054	0.3905	0.3483	0.216
Tethya.wilhelma_105_GPx	Cytoplasm|Endoplasmic reticulum		0.5128	0.215	0.1704	0.237	0.1604	0.2824	0.6615	0.2311	0.3318	0.0423
Tethya.wilhelma_106_GPx	Cytoplasm|Nucleus|Peroxisome	Nuclear export signal|Peroxisomal targeting signal	0.7379	0.503	0.0199	0.1354	0.3966	0.0522	0.2662	0.488	0.1817	0.7602
Xestospongia.bergquistia_107_GPx	Cytoplasm		0.7612	0.2555	0.0559	0.2753	0.1566	0.0226	0.2224	0.4883	0.277	0.0406
Oscarella.carmela_80_GPx	Extracellular|Endoplasmic reticulum	Signal peptide	0.154	0.0526	0.7201	0.2006	0.2462	0.0079	0.6126	0.42	0.3243	0.0241
Oscarella.carmela_82_GPx	Cytoplasm	Peroxisomal targeting signal	0.632	0.1969	0.076	0.4873	0.2479	0.0463	0.3953	0.3186	0.0742	0.7084
Oscarella.carmela_81_GPx	Cytoplasm	Nuclear localization signal	0.6211	0.3819	0.2495	0.1971	0.092	0.0279	0.1539	0.5429	0.4787	0.0077
Capitella.teleta_9_GPx	Extracellular	Signal peptide	0.1024	0.021	0.8436	0.2567	0.1321	0.0048	0.3055	0.534	0.2811	0.004
Capitella.teleta_8_GPx	Cytoplasm	Peroxisomal targeting signal	0.6933	0.3415	0.0179	0.1742	0.2894	0.0238	0.265	0.0823	0.0833	0.5941
Capitella.teleta_7_GPx	Endoplasmic reticulum	Signal peptide	0.3183	0.1008	0.4188	0.1692	0.1796	0.0119	0.8132	0.2517	0.2929	0.0251
Ciona.intestinalis_20_GPx	Extracellular	Signal peptide	0.1346	0.0352	0.7938	0.209	0.0925	0.0046	0.4252	0.5752	0.2378	0.0009
Ciona.intestinalis_21_GPx	Endoplasmic reticulum	Signal peptide	0.1318	0.1046	0.3829	0.2009	0.2	0.0062	0.8613	0.2221	0.1832	0.0881
Ciona.intestinalis_23_GPx	Cytoplasm		0.566	0.112	0.3328	0.4164	0.3032	0.0104	0.5517	0.1482	0.1157	0.3388
Ciona.intestinalis_22_GPx	Cytoplasm		0.7815	0.3103	0.0734	0.3238	0.3838	0.0228	0.1478	0.3964	0.0863	0.1485
Ciona.intestinalis_19_GPx	Cytoplasm	Peroxisomal targeting signal	0.6264	0.2297	0.1788	0.1873	0.2065	0.0095	0.3233	0.2187	0.0469	0.3622
H.sapiens_GPX1	Mitochondrion	Mitochondrial transit peptide	0.3996	0.1522	0.1999	0.2835	0.6377	0.0002	0.12	0.4426	0.1543	0.0328
H.sapiens_GPX2	Cytoplasm	Peroxisomal targeting signal	0.6574	0.2683	0.1209	0.5305	0.187	0.0537	0.3796	0.2452	0.1329	0.4275
H.sapiens_GPX3	Extracellular	Signal peptide	0.1078	0.0524	0.8672	0.2185	0.1632	0.0025	0.4657	0.4424	0.3006	0.0053
H.sapiens_GPX4	Mitochondrion	Mitochondrial transit peptide	0.345	0.1496	0.2353	0.0878	0.893	0.0071	0.1444	0.093	0.1126	0.0876
H.sapiens_GPX5	Extracellular	Signal peptide	0.1934	0.0668	0.8297	0.2581	0.1575	0.0077	0.3646	0.3157	0.3212	0.0094
H.sapiens_GPX6	Extracellular|Endoplasmic reticulum	Signal peptide	0.1726	0.0747	0.8272	0.1636	0.1835	0.0046	0.6376	0.5433	0.4661	0.0035
H.sapiens_GPX7	Endoplasmic reticulum	Signal peptide	0.2435	0.1579	0.2516	0.2816	0.3405	0.0028	0.8659	0.3177	0.1245	0.071
H.sapiens_GPX8	Endoplasmic reticulum	Signal peptide	0.2264	0.1061	0.2214	0.2564	0.3308	0.0275	0.9163	0.4159	0.4231	0.1374
D.rerio_GPX1	Cytoplasm	Nuclear localization signal	0.7567	0.2887	0.0325	0.335	0.3188	0.0125	0.2116	0.2081	0.1239	0.1869
D.rerio_GPX2	Cytoplasm	Peroxisomal targeting signal	0.7203	0.3171	0.0554	0.4449	0.1612	0.0142	0.4462	0.3372	0.0932	0.5738
D.rerio_GPX3	Extracellular	Signal peptide	0.0998	0.0503	0.8419	0.3569	0.0821	0.0048	0.369	0.5215	0.353	0.0075
D.rerio_GPX4a	Extracellular	Signal peptide	0.2009	0.0798	0.7382	0.1238	0.3018	0.0027	0.3966	0.4667	0.3441	0.0073
D.rerio_GPX4b	Mitochondrion	Mitochondrial transit peptide	0.235	0.1039	0.1225	0.0957	0.924	0.0232	0.0682	0.0563	0.1446	0.0375
D.rerio_GPX4c	Mitochondrion	Signal peptide|Mitochondrial transit peptide	0.224	0.1037	0.5917	0.0676	0.6066	0.0463	0.318	0.1293	0.2317	0.0488
D.rerio_GPX7	Endoplasmic reticulum	Signal peptide	0.1643	0.0796	0.3903	0.2119	0.1823	0.0055	0.8361	0.2229	0.1725	0.0583
D.rerio_GPX8	Endoplasmic reticulum	Signal peptide	0.2297	0.1393	0.2637	0.1728	0.4521	0.0611	0.8421	0.2679	0.3666	0.2702
